# Supplementary material for: Surface Characteristics of Subtractively and Additively Manufactured Restorative Materials for Definitive Restorations
Source: Materials (Basel). 2025 Sep 9;18(18):4222. doi: 10.3390/ma18184222 (PMC12471403; doi:10.3390/ma18184222)
Supplement: Supplementary file 1 [file materials-18-04222-s001.zip]

Archive with 1 entries (1 files):
- materials-3848637-supplementary.pdf
